# Supplementary material for: Identification of Susceptibility Genes for Fusarium oxysporum in Cucumber via Comparative Proteomic Analysis
Source: Genes (Basel). 2021 Nov 10;12(11):1781. doi: 10.3390/genes12111781 (PMC8623666; doi:10.3390/genes12111781)
Supplement: Supplementary file 1 [file genes-12-01781-s001.zip]

Archive with 4 entries (4 files):
- Additional file 1 Table S1 PCR primer information for candidate genes used in the expression verification.xlsx
- Additional file 2 Table S2 DRPs in Foc-infected and mock-inoculated cucumber lines.xlsx
- Additional file 3 Table S3 Information for 32 up-regulated DRPs in Superina.xlsx
- Additional file 4 Figure S1 Expression of candidate genes in Rijiecheng .jpg
