# Supplementary material for: Identification of Susceptibility Genes for Fusarium oxysporum in Cucumber via Comparative Proteomic Analysis
Source: Genes (Basel). 2021 Nov 10;12(11):1781. doi: 10.3390/genes12111781 (PMC8623666; doi:10.3390/genes12111781)
Supplement: Supplementary file 1 [file genes-12-01781-s001.zip › Additional file 1 Table S1 PCR primer information for candidate genes used in the expression verification.xlsx]

## Sheet: Sheet1
Gene ID		Sequence (5'-3')	Description
CsaV3_1G004720.1	F	CTGTTCTTCTTAGTGCTTCTC	qRT-PCR
	R	CTTCCTTAATGTTCTGCTGAT
CsaV3_1G033230.1	F	GAGGCGATGATGGTGATA	qRT-PCR
	R	TCCGATAACAGTAGGCAAT
CsaV3_2G003930.1	F	AGAGTAGACAAGAAGATTATGAAC	qRT-PCR
	R	TTGCTCCATTCCTCGTAA
CsaV3_2G017980.1	F	GCTAGAATGGCTCAATGC	qRT-PCR
	R	TCGGTTCAATAAGTAGAGACA
CsaV3_4G004420.1	F	CAGACTTGAGGCTACAGAA	qRT-PCR
	R	AGAATCCGAATCCGACTC
CsaV3_2G029120.1	F	GGCTAAGAAGAACCACCAT	qRT-PCR
	R	GACCGCACAACTCAGATA
CsaV3_1G008140.1	F	TGTCGCCACCATTTATCT	qRT-PCR
	R	AGCCTCTTCATTTGTATTGTC
CsaV3_2G007840.1	F	CCAATGTTCTGTGCTTCAA	qRT-PCR
	R	CCAACCGAATAGACGATAATG
CsaV3_2G013680.1	F	TGTCCTCTAATCAGCCATC	qRT-PCR
	R	TTACGCTTACACCGAATAATC
CsaV3_3G012010.1	F	GCAAGTCATATCCATCAGAAT	qRT-PCR
	R	AGGTCTCGGAATAATCTCTT
CsaV3_5G025750.1	F	TATTGTTATCCATTGCCGTAAG	qRT-PCR
	R	TCCTCTGCCAGTATCTCA
CsaV3_7G006660.1	F	TGAATCCACCTCCAAGAAT	qRT-PCR
	R	ACCAACAACACAACTAACTG
CsaV3_4G036130.1	F	CTGTCGGTTCTTGATGTTG	qRT-PCR
	R	TTCGCCTTCTTGTTGTTG
CsaV3_3G049770.1	F	AAGCACAGAGGAGTTATTGA	qRT-PCR
	R	TCTCATCAGCCAACTTCAT
CsaV3_3G015610.1	F	GGACTTGAACAACTATGAGAG	qRT-PCR
	R	TCTAATGGCAACAGCAATT
CsaV3_2G013360.1	F	GCCGATTATGCTTCCAAT	qRT-PCR
	R	TCCTCCACAATAAGTTCCA
CsaV3_4G000060.1	F	ACGCTGTTGGTGGTGGTAC	qRT-PCR
	R	GAGAGGGGTAAACAGTGAATC
