# Supplementary material for: Identification of Susceptibility Genes for Fusarium oxysporum in Cucumber via Comparative Proteomic Analysis
Source: Genes (Basel). 2021 Nov 10;12(11):1781. doi: 10.3390/genes12111781 (PMC8623666; doi:10.3390/genes12111781)
Supplement: Supplementary file 1 [file genes-12-01781-s001.zip › Additional file 2 Table S2 DRPs in Foc-infected and mock-inoculated cucumber lines.xlsx]

## Sheet: S_96h_FOC.vs.S_96h_CK
UP	DOWN
CsaV3_4G004420.1	CsaV3_3G036640.1
CsaV3_3G005900.1	CsaV3_4G030630.1
CsaV3_5G011260.1	CsaV3_1G012080.1
CsaV3_6G042980.1	CsaV3_3G007330.1
CsaV3_2G012930.1	CsaV3_5G008760.1
CsaV3_4G008020.1	CsaV3_4G027850.1
CsaV3_6G038930.1	CsaV3_3G033500.1
CsaV3_7G008440.1	CsaV3_3G030620.1
CsaV3_2G013180.1	CsaV3_5G026340.1
CsaV3_7G028400.1	CsaV3_4G035900.1
CsaV3_6G039660.1	CsaV3_7G002940.1
CsaV3_2G010400.1	CsaV3_4G000970.1
CsaV3_2G002590.1	CsaV3_3G047570.1
CsaV3_5G029110.1	CsaV3_4G000760.1
CsaV3_1G011020.1	CsaV3_7G029860.1
CsaV3_2G036580.1	CsaV3_2G001910.1
CsaV3_3G014730.1	CsaV3_7G021170.1
CsaV3_1G042790.1	CsaV3_5G014790.1
CsaV3_4G030300.1	CsaV3_4G013250.1
CsaV3_3G007800.1	CsaV3_3G032060.1
CsaV3_5G000380.1	CsaV3_1G001250.1
CsaV3_2G024770.1	CsaV3_3G021030.1
CsaV3_3G011450.1	CsaV3_1G032140.1
CsaV3_2G004240.1	CsaV3_5G000790.1
CsaV3_5G030350.1	CsaV3_4G007690.1
CsaV3_3G046570.1	CsaV3_5G000810.1
CsaV3_5G033900.1	CsaV3_5G037860.1
CsaV3_3G032040.1	CsaV3_6G038210.1
CsaV3_7G005720.1	CsaV3_3G049950.1
CsaV3_2G031970.1	CsaV3_5G006390.1
CsaV3_5G015060.1	CsaV3_3G049770.1
CsaV3_3G044670.1	CsaV3_7G033760.1
CsaV3_6G048630.1	CsaV3_4G033020.1
CsaV3_5G039000.1	CsaV3_5G037070.1
CsaV3_2G017640.1	CsaV3_4G024870.1
CsaV3_6G000640.1	CsaV3_7G006990.1
CsaV3_3G045190.1	CsaV3_1G008930.1
CsaV3_5G014890.1	CsaV3_3G013890.1
CsaV3_2G028820.1	CsaV3_5G034690.1
CsaV3_2G004180.1	CsaV3_3G008110.1
CsaV3_7G001130.1	CsaV3_3G014850.1
CsaV3_1G033230.1	CsaV3_1G000590.1
CsaV3_3G005530.1	CsaV3_1G034270.1
CsaV3_7G003720.1	CsaV3_1G013370.1
CsaV3_2G014010.1	CsaV3_6G053120.1
CsaV3_3G048800.1	CsaV3_5G008380.1
CsaV3_2G003130.1	CsaV3_2G024820.1
CsaV3_2G001290.1	CsaV3_6G046240.1
CsaV3_3G012010.1	CsaV3_5G033380.1
CsaV3_6G040130.1	CsaV3_5G006120.1
CsaV3_5G039610.1	CsaV3_6G048710.1
CsaV3_4G032320.1	CsaV3_5G036600.1
CsaV3_2G001750.1	CsaV3_4G036130.1
CsaV3_UNG186450.1	CsaV3_1G032470.1
CsaV3_2G011740.1	CsaV3_2G013360.1
CsaV3_7G002480.1	CsaV3_7G006450.1
CsaV3_6G037980.1	CsaV3_5G002950.1
CsaV3_2G025090.1	CsaV3_5G028890.1
CsaV3_6G032510.1	CsaV3_6G013840.1
CsaV3_2G027920.1	CsaV3_2G014080.1
CsaV3_7G006660.1	CsaV3_4G031560.1
CsaV3_3G040990.1	CsaV3_5G008400.1
CsaV3_1G004410.1	CsaV3_3G027340.1
CsaV3_5G025750.1	CsaV3_3G015190.1
CsaV3_6G016770.1	CsaV3_7G033840.1
CsaV3_4G007300.1	CsaV3_5G023370.1
CsaV3_1G012140.1	CsaV3_3G018250.1
CsaV3_6G038340.1	CsaV3_3G006810.1
CsaV3_2G007840.1	CsaV3_1G043230.1
CsaV3_UNG105770.1	CsaV3_2G025960.1
CsaV3_2G001960.1	CsaV3_4G036920.1
CsaV3_3G041800.1	CsaV3_1G028710.1
CsaV3_5G000990.1	CsaV3_7G002000.1
CsaV3_2G003930.1	CsaV3_7G027630.1
CsaV3_6G039680.1	CsaV3_1G004610.1
CsaV3_4G023610.1	CsaV3_4G002600.1
CsaV3_4G000860.1	CsaV3_5G001560.1
CsaV3_1G033330.1	CsaV3_5G025100.1
CsaV3_1G017250.1	CsaV3_6G033900.1
CsaV3_5G002720.1	CsaV3_6G001350.1
CsaV3_3G015370.1	CsaV3_4G027640.1
CsaV3_6G042860.1	CsaV3_6G004450.1
CsaV3_3G036840.1	CsaV3_3G023460.1
CsaV3_6G039520.1	CsaV3_1G008530.1
CsaV3_1G003730.1	CsaV3_3G027930.1
CsaV3_1G001940.1	CsaV3_5G014540.1
CsaV3_4G009480.1	CsaV3_3G005650.1
CsaV3_1G001720.1	CsaV3_5G020420.1
CsaV3_4G008720.1	CsaV3_7G031570.1
CsaV3_1G008140.1	CsaV3_5G000400.1
CsaV3_6G040100.1	CsaV3_5G035370.1
CsaV3_4G023820.1	CsaV3_5G024270.1
CsaV3_6G037780.1	CsaV3_6G050860.1
CsaV3_6G030910.1	CsaV3_5G003770.1
CsaV3_4G023650.1	CsaV3_6G014910.1
CsaV3_2G029120.1	CsaV3_7G025230.1
CsaV3_3G032560.1	CsaV3_3G041470.1
CsaV3_3G003280.1	CsaV3_UNG208130.1
CsaV3_6G038780.1	CsaV3_2G011150.1
CsaV3_1G030370.1	CsaV3_7G033430.1
CsaV3_3G039240.1	CsaV3_5G028330.1
CsaV3_2G014490.1	CsaV3_4G027830.1
CsaV3_6G039530.1	CsaV3_1G008910.1
CsaV3_2G029460.1	CsaV3_3G015610.1
CsaV3_3G004710.1	CsaV3_3G021400.1
CsaV3_2G017390.1	CsaV3_4G007720.1
CsaV3_7G025280.1	CsaV3_1G000210.1
CsaV3_1G004720.1	CsaV3_7G008380.1
CsaV3_2G015820.1	CsaV3_7G006830.1
CsaV3_7G034870.1	CsaV3_6G033760.1
CsaV3_4G024740.1	CsaV3_4G023540.1
CsaV3_2G017980.1	CsaV3_5G003480.1
CsaV3_4G033460.1	CsaV3_5G024860.1
CsaV3_4G002320.1	CsaV3_7G000760.1
CsaV3_2G013680.1	CsaV3_7G003270.1
CsaV3_6G039670.1	CsaV3_2G014090.1
CsaV3_2G026470.1	CsaV3_1G000670.1
CsaV3_5G015070.1	CsaV3_3G014810.1
CsaV3_6G052490.1	CsaV3_3G021220.1
CsaV3_2G035810.1
CsaV3_5G000200.1
CsaV3_2G001200.1
CsaV3_4G007380.1
CsaV3_4G006980.1

## Sheet: R_96h_FOC.vs.R_96h_CK
UP	DOWN
CsaV3_1G000670.1	CsaV3_1G001480.1
CsaV3_1G000910.1	CsaV3_1G001930.1
CsaV3_1G000940.1	CsaV3_1G001940.1
CsaV3_1G007610.1	CsaV3_1G003730.1
CsaV3_1G008000.1	CsaV3_1G005900.1
CsaV3_1G009420.1	CsaV3_1G006170.1
CsaV3_1G010660.1	CsaV3_1G007880.1
CsaV3_1G014510.1	CsaV3_1G015670.1
CsaV3_1G022910.1	CsaV3_1G027920.1
CsaV3_1G024290.1	CsaV3_1G037430.1
CsaV3_1G029620.1	CsaV3_1G038970.1
CsaV3_1G032330.1	CsaV3_1G039320.1
CsaV3_1G032830.1	CsaV3_1G039830.1
CsaV3_1G037550.1	CsaV3_1G042560.1
CsaV3_1G038000.1	CsaV3_1G046140.1
CsaV3_1G040530.1	CsaV3_2G001510.1
CsaV3_1G044120.1	CsaV3_2G001860.1
CsaV3_1G045550.1	CsaV3_2G003220.1
CsaV3_2G001060.1	CsaV3_2G003370.1
CsaV3_2G003740.1	CsaV3_2G008690.1
CsaV3_2G007560.1	CsaV3_2G012730.1
CsaV3_2G008510.1	CsaV3_2G014340.1
CsaV3_2G009980.1	CsaV3_2G014660.1
CsaV3_2G010540.1	CsaV3_2G017550.1
CsaV3_2G012490.1	CsaV3_2G026250.1
CsaV3_2G015260.1	CsaV3_2G028880.1
CsaV3_2G030440.1	CsaV3_2G029420.1
CsaV3_2G036420.1	CsaV3_2G029570.1
CsaV3_3G001500.1	CsaV3_2G029640.1
CsaV3_3G001800.1	CsaV3_2G030830.1
CsaV3_3G004450.1	CsaV3_2G032990.1
CsaV3_3G004580.1	CsaV3_2G033540.1
CsaV3_3G006520.1	CsaV3_2G034720.1
CsaV3_3G006840.1	CsaV3_2G034950.1
CsaV3_3G012820.1	CsaV3_2G035190.1
CsaV3_3G014070.1	CsaV3_3G008220.1
CsaV3_3G014640.1	CsaV3_3G011520.1
CsaV3_3G014810.1	CsaV3_3G011860.1
CsaV3_3G017790.1	CsaV3_3G012440.1
CsaV3_3G019250.1	CsaV3_3G012470.1
CsaV3_3G019470.1	CsaV3_3G013630.1
CsaV3_3G022120.1	CsaV3_3G014000.1
CsaV3_3G027060.1	CsaV3_3G018960.1
CsaV3_3G030450.1	CsaV3_3G019020.1
CsaV3_3G030670.1	CsaV3_3G019070.1
CsaV3_3G031480.1	CsaV3_3G021220.1
CsaV3_3G032840.1	CsaV3_3G025110.1
CsaV3_3G032970.1	CsaV3_3G030920.1
CsaV3_3G035750.1	CsaV3_3G032040.1
CsaV3_3G036190.1	CsaV3_3G037680.1
CsaV3_3G037080.1	CsaV3_3G039720.1
CsaV3_3G038870.1	CsaV3_3G043470.1
CsaV3_3G042130.1	CsaV3_3G046790.1
CsaV3_3G042820.1	CsaV3_3G049140.1
CsaV3_3G043280.1	CsaV3_4G003000.1
CsaV3_3G043570.1	CsaV3_4G008040.1
CsaV3_3G045280.1	CsaV3_4G008770.1
CsaV3_3G047830.1	CsaV3_4G013410.1
CsaV3_3G048280.1	CsaV3_4G014750.1
CsaV3_3G048680.1	CsaV3_4G024090.1
CsaV3_4G002320.1	CsaV3_4G027540.1
CsaV3_4G003090.1	CsaV3_4G027840.1
CsaV3_4G003260.1	CsaV3_4G032670.1
CsaV3_4G006980.1	CsaV3_4G036350.1
CsaV3_4G007380.1	CsaV3_5G000810.1
CsaV3_4G009360.1	CsaV3_5G002840.1
CsaV3_4G017410.1	CsaV3_5G005060.1
CsaV3_4G023330.1	CsaV3_5G007980.1
CsaV3_4G023360.1	CsaV3_5G008150.1
CsaV3_4G026330.1	CsaV3_5G008760.1
CsaV3_4G028560.1	CsaV3_5G008910.1
CsaV3_4G028940.1	CsaV3_5G010460.1
CsaV3_4G029990.1	CsaV3_5G010860.1
CsaV3_4G033670.1	CsaV3_5G020170.1
CsaV3_5G000650.1	CsaV3_5G024180.1
CsaV3_5G001960.1	CsaV3_5G028300.1
CsaV3_5G012550.1	CsaV3_5G028360.1
CsaV3_5G013310.1	CsaV3_5G028650.1
CsaV3_5G015170.1	CsaV3_5G029570.1
CsaV3_5G021930.1	CsaV3_5G034190.1
CsaV3_5G026400.1	CsaV3_5G036240.1
CsaV3_5G026930.1	CsaV3_5G038240.1
CsaV3_5G027040.1	CsaV3_6G001470.1
CsaV3_5G028890.1	CsaV3_6G004960.1
CsaV3_5G030180.1	CsaV3_6G010170.1
CsaV3_5G031220.1	CsaV3_6G015150.1
CsaV3_5G035180.1	CsaV3_6G031010.1
CsaV3_5G036900.1	CsaV3_6G043530.1
CsaV3_5G038830.1	CsaV3_7G003590.1
CsaV3_6G000020.1	CsaV3_7G008380.1
CsaV3_6G002770.1	CsaV3_7G021480.1
CsaV3_6G003130.1	CsaV3_7G022930.1
CsaV3_6G004080.1	CsaV3_7G024060.1
CsaV3_6G005140.1	CsaV3_7G025830.1
CsaV3_6G007900.1	CsaV3_7G031480.1
CsaV3_6G022400.1	CsaV3_7G032560.1
CsaV3_6G022690.1	CsaV3_7G034090.1
CsaV3_6G031500.1
CsaV3_6G032270.1
CsaV3_6G032340.1
CsaV3_6G033670.1
CsaV3_6G034110.1
CsaV3_6G035820.1
CsaV3_6G035840.1
CsaV3_6G049970.1
CsaV3_6G051820.1
CsaV3_6G053180.1
CsaV3_7G000930.1
CsaV3_7G018550.1
CsaV3_7G024040.1
CsaV3_7G026800.1
CsaV3_7G032400.1
CsaV3_1G039700.1
