# Supplementary material for: Identification of Susceptibility Genes for Fusarium oxysporum in Cucumber via Comparative Proteomic Analysis
Source: Genes (Basel). 2021 Nov 10;12(11):1781. doi: 10.3390/genes12111781 (PMC8623666; doi:10.3390/genes12111781)
Supplement: Supplementary file 1 [file genes-12-01781-s001.zip › Additional file 3 Table S3 Information for 32 up-regulated DRPs in Superina.xlsx]

## Sheet: Sheet1
Gene ID	Function description
CsaV3_4G004420.1	Superoxide dismutase 2
CsaV3_1G011020.1	Haloacid dehalogenase
CsaV3_6G000640.1	Calmodulin-like protein 3
CsaV3_1G033230.1	Casein kinase 1
CsaV3_7G003720.1	Glutamine synthetase
CsaV3_2G014010.1	Acid phosphatase 1
CsaV3_2G003130.1	Genipin glucosyltransferase
CsaV3_3G012010.1	Transmembrane protein 115
CsaV3_6G040130.1	Cyp97B2
CsaV3_2G001750.1	Protein sensitive to freezing 6
CsaV3_UNG186450.1	Tetraspanin-8
CsaV3_7G006660.1	AAA-ATPase 1
CsaV3_5G025750.1	Protein accelerated cell death 6
CsaV3_4G007300.1	Protein organ boundary 10
CsaV3_1G012140.1	protein TsetseEP
CsaV3_2G007840.1	Cytochrome c oxidase
CsaV3_3G041800.1	Thioredoxin H1
CsaV3_2G003930.1	Calcium-binding protein
CsaV3_1G033330.1	WRKY24
CsaV3_1G017250.1	Dirigent-like protein
CsaV3_1G001720.1	Histone H2A
CsaV3_1G008140.1	Terpene synthase
CsaV3_2G029120.1	Prenylated Rab acceptor 4
CsaV3_3G032560.1	Translation initiation factor SUI1
CsaV3_1G004720.1	Nucleobase-ascorbate transporter 6
CsaV3_2G015820.1	Gamma-glutamylcyclotransferase 2
CsaV3_4G024740.1	Gamma aminobutyrate transaminase 1
CsaV3_2G017980.1	Serine/threonine-protein kinase
CsaV3_2G013680.1	Nucleobase-ascorbate transporter 2
CsaV3_2G026470.1	Mannose-P-dolichol utilization defect 1 protein
CsaV3_4G007380.1	Xyloglucan endotransglucosylase/hydrolase 8
CsaV3_4G006980.1	Glycosyl hydrolase family 1
